# Supplementary material for: Driving Forces of Dynamic Changes in Soil Erosion in the Dahei Mountain Ecological Restoration Area of Northern China Based on GIS and RS
Source: PLoS One. 2016 Mar 16;11(3):e0142331. doi: 10.1371/journal.pone.0142331 (PMC4794242; doi:10.1371/journal.pone.0142331)
Supplement: S1 File — (XLS) [file pone.0142331.s001.xls]

## Sheet: area change of soil erosion
	Table 2. Area change of soil erosion intensity in the ecological restoration area during different periods
	Soil erosion intensity type	2004		2008		2013		Area change(km2)
		Area(km2)	Proportion(%)	Area(km2)	Proportion(%)	Area(km2)	Proportion(%)	2004-2008	2008-2013
	Slight erosion	736.56	16.5	1630.7	36.53	2270.39	50.86	+894.14*	639.69
	Light erosion	691.03	15.48	1211.53	27.14	1255.72	28.13	520.5	44.19
	Moderate erosion	1361.97	30.51	991.45	22.21	619.16	13.87	-370.52	-372.29
	Intensive erosion	1674.44	37.51	630.32	14.12	318.73	7.14	-1044.12	-311.59
	Soil erosion area†	3727.44	83.5	2833.3	63.47	2193.61	49.14	-894.14	-639.69
	“†” In the table, soil erosion area is the sum of light erosion area, moderate erosion area and intensive erosion area.
	* “+” indicates the increase; “−” indicates the decrease.
	Table 3.Transfer matrix of soil erosion of the ecological restoration area during 2004-2008 (km2 )
	Dynamic transfer matrix	2004					2008 Total
			1†	2	3	4
	2008	1	511.57	458.46	449.08	211.59	1630.7
		2	141.96	138.83	550.86	379.88	1211.53
		3	83.03	93.74	323.64	491.04	991.45
		4	0	0	38.39	591.93	630.32
	2004 Total		736.56	691.03	1361.97	1674.44	4464
	“†” 1 Slight erosion, 2 Light erosion, 3 Moderate erosion, 4 Intensive erosion.
	Table 4. Transfer matrix of soil erosion of the ecological restoration area during 2008-2013 (km2 )
	Dynamic transfer matrix	2008					2013 Total
			1†	2	3	4					Soil erosion intensity type	2004-2008Change Rate/ R（%）	2008-2013Change Rate/ R（%）
	2013	1	1479.37	330.78	291.5	168.74	2270.39				Slight erosion	24.28	7.85
		2	151.33	548.18	389.26	166.95	1255.72				Light erosion	15.06	0.73
		3	0	234.81	238.82	145.53	619.16				Moderate erosion	-5.44	-7.51
		4	0	97.76	71.87	149.1	318.73				Intensive erosion	-12.47	-9.89
	2008 Total		1630.7	1211.53	991.45	630.32	4464
	“†” 1 Slight erosion, 2 Light erosion, 3 Moderate erosion, 4 Intensive erosion.
										Fig. 2. The change rate of soil erosion intensity of the ecological restoration area during different periods

## Sheet: data of regression analysis 
	Town	Soil erosion area ratio（％）	X1	X2	X3	X4	X5	X6	X7	X8	X9		Standardized data
			mm	°	P/km2	%	hm2	hm2	Number	yuan	kg		Y	X1	X2	X3	X4	X5	X6	X7	X8	X9
	CJ	68.65	480.6	15	180	42.29	0.05	0.075	1.2	2153	350		2.2786	-0.2538	0.7002	2.211	2.3062	-2.2234	-1.0221	1.0054	0.808	-1.1266
	CHY	65.16	502.4	18	58	35.49	0.59	0.105	1.8	1414	735		1.9503	1.3254	1.8356	-1.1564	1.3853	2.8375	-0.9734	1.6392	-1.7737	2.9037
	DSJ	59.29	487.2	17	164	32.29	0.4	0.145	1.7	1591	446		1.399	-0.9193	1.5872	1.7694	0.9531	1.0568	-0.9085	1.4279	-1.1554	-0.1217
	XSD	58.13	461.8	8	150	38.32	0.18	0.145	1.7	1927	396		1.2905	-0.6908	1.5872	1.3829	1.7693	-1.0051	-0.9085	-0.4735	0.0184	-0.6451
	LT	55.74	469.2	16	84	31	0.42	0.185	1.6	1823	664		1.0654	-1.3165	1.4098	-0.4388	0.7784	1.2442	-0.8436	1.2166	-0.3449	2.1605
	SBY	52.96	510.8	7	135	30.22	0.38	0.195	1.4	1649	588		0.805	1.7426	1.055	0.9689	0.672	0.8693	-0.8274	-0.6848	-0.9528	1.3649
	CG	51.33	492.7	17	62	28.41	0.4	0.21	1.3	1863	568		0.6515	0.8437	0.8776	-1.046	0.4278	1.0568	-0.803	1.4279	-0.2052	1.1555
	LJD	49.91	466.2	16	92	29.12	0.37	0.235	1.1	1940	546		0.5181	-0.4723	0.5228	-0.218	0.5239	0.7756	-0.7624	1.2166	0.0639	0.9252
	HEN	49.77	463.9	15	152	23	0.32	0.235	0.9	2027	534		0.5052	-1.0831	0.095	1.4381	-0.3048	0.307	-0.7624	1.0054	0.3678	0.7996
	NBJ	49.3	475.3	12	89	28.89	0.35	0.27	0.8	1670	527		0.4606	-0.0204	-0.076	-0.3008	0.4921	0.5882	-0.7056	0.3715	-0.8794	0.7263
	XGY	48	458.9	13	147	38.81	0.21	0.345	0.4	1714	420		0.3383	-0.8348	-0.7824	1.3001	1.8359	-0.7239	-0.5839	0.5828	-0.7257	-0.3938
	SY	46.25	498.1	10	64	27.77	0.36	0.43	0.7	1676	512		0.1745	1.1119	-0.1868	-0.9908	0.3414	0.6819	-0.446	-0.051	-0.8584	0.5693
	LSH	45.3	477.1	7	87	27.19	0.35	0.475	0.3	1743	460		0.0848	0.069	-0.9453	-0.356	0.2623	0.5882	-0.373	-0.6848	-0.6244	0.0249
	MYY	43.45	503.1	10	76	24.51	0.32	0.49	0.9	1844	476		-0.089	1.3602	0.1987	-0.6596	-0.1001	0.307	-0.3486	-0.051	-0.2715	0.1924
	TJY	42.85	448.4	13	99	25.39	0.32	0.51	0.3	1691	453		-0.1455	-1.3563	-0.8964	-0.0248	0.019	0.307	-0.3162	0.5828	-0.806	-0.0484
	BTY	42.6	506.6	5	88	21.94	0.3	0.535	0.8	1384	396		-0.1683	1.534	0.0735	-0.3284	-0.4481	0.1196	-0.2756	-1.1074	-1.8786	-0.6451
	SB	42.34	487.2	5	130	20.52	0.26	0.595	0.5	1954	446		-0.1928	0.5706	-0.5186	0.8309	-0.6409	-0.2553	-0.1782	-1.1074	0.1128	-0.1217
	DB	41.5	488.5	4	42	20.51	0.25	0.645	0.8	1840	467		-0.2719	0.6352	-0.0094	-1.598	-0.6421	-0.349	-0.0971	-1.3186	-0.2855	0.0982
	THT	39	475.3	9	126	19.43	0.18	0.66	0.5	2109	345		-0.5066	-0.0204	-0.5416	0.7205	-0.7879	-1.0051	-0.0727	-0.2623	0.6543	-1.179
	XF	38.77	487.5	7	98	22.92	0.29	0.685	1	2077	460		-0.5286	0.5855	0.3237	-0.0524	-0.3157	0.0259	-0.0322	-0.6848	0.5425	0.0249
	BSJ	38.11	451	15	75	19.17	0.22	0.79	1.8	2011	423		-0.5908	-1.2272	1.8363	-0.6872	-0.8229	-0.6302	0.1382	1.0054	0.3119	-0.3624
	MGY	36.99	474.8	6	116	15.73	0.18	0.935	0.4	2142	360		-0.6954	-0.0452	-0.719	0.4445	-1.2887	-1.0051	0.3735	-0.8961	0.7695	-1.0219
	BGLZ	36.92	455.5	7	98	18.76	0.32	0.98	0.3	2156	415		-0.7025	-1.0037	-0.8684	-0.0524	-0.8786	0.307	0.4466	-0.6848	0.8185	-0.4462
	XTZ	35.2	505	12	77	19.66	0.23	1.085	0.3	2004	419		-0.864	1.4546	-0.8964	-0.632	-0.7567	-0.5365	0.617	0.3715	0.2874	-0.4043
	ZJY	34.82	492.9	4	72	17.09	0.22	1.76	0.2	2114	381		-0.8998	0.8537	-1.0738	-0.77	-1.1044	-0.6302	1.7124	-1.3186	0.6717	-0.8021
	QJY	31.45	472.4	3	82	16.9	0.33	1.8	0.2	2151	390		-1.2159	-0.1644	-1.0738	-0.494	-1.1299	0.4007	1.7773	-1.5299	0.801	-0.7079
	BTZ	28.53	441.4	14	127	25.54	0.18	1.84	0.1	1849	350		-1.491	-1.7039	-1.2512	0.7481	0.0396	-1.0051	1.8422	0.7941	-0.2541	-1.1266
	DGY	28.21	471.6	9	42	16.75	0.2	1.98	0.1	2543	390		-1.5205	-0.2041	-1.1899	-1.598	-1.1505	-0.8176	2.0694	-0.2623	2.1704	-0.7079
	HCZ	26.95	460.2	3	85	14.65	0.15	2.1	0.2	2671	354		-1.6391	-0.7703	-1.0738	-0.4112	-1.4348	-1.2862	2.2641	-1.5299	2.6176	-1.0847
													Table 5. Significance test and summary table of the multivariate stepwise regression model of soil erosion driving factors in the ecological restoration area
													Model	F	Significant level	R†	R2	Adjusted R2	Estimate standard error
													Regression model	81.852	0	0.953	0.908	0.897	0.321703
													“†” R indicates the complex correlation coefficient.
													Table 6. Multivariate stepwise regression coefficient of soil erosion driving factors in the ecological restoration area
													Model	Standard error	Standardized coefficient	t	sig.	Partial correlation coefficient
													(Constant)	0.06		16.402	1
													X6	0.1	-0.384	-3.83	0.001	-0.608
													X4	0.088	0.463	5.257	0	0.725
													X2	0.085	0.227	2.683	0.013	0.473
